# Supplementary material for: Dysfunction in IGF2R Pathway and Associated Perturbations in Autophagy and WNT Processes in Beckwith–Wiedemann Syndrome Cell Lines
Source: Int J Mol Sci. 2024 Mar 22;25(7):3586. doi: 10.3390/ijms25073586 (PMC11011696; doi:10.3390/ijms25073586)
Supplement: Supplementary file 1 [file ijms-25-03586-s001.zip]

Archive with 1 entries (1 files):
- ijms-2876696-supplementary.pdf
